# Supplementary material for: The Right to Sexuality, Reproductive Health, and Found a Family for People with Intellectual Disability: A Systematic Review
Source: Int J Environ Res Public Health. 2023 Jan 15;20(2):1587. doi: 10.3390/ijerph20021587 (PMC9864803; doi:10.3390/ijerph20021587)
Supplement: Supplementary file 1 [file ijerph-20-01587-s001.zip]

Archive with 1 entries (1 files):
- ijerph-2065134-supplementary.pdf
